# Supplementary material for: Cytoplasmic Acidification and the Benzoate Transcriptome in Bacillus subtilis
Source: PLoS One. 2009 Dec 14;4(12):e8255. doi: 10.1371/journal.pone.0008255 (PMC2788229; doi:10.1371/journal.pone.0008255)
Supplement: Table S1 — A) Expression indices and expression ratios showing significant benzoate regulation. B) Intergenic regions significantly regulated by the presence of benzoate. C) Result of cluster analysis. D) Real-time PCR primer sequences. (0.22 MB XLS) [file pone.0008255.s001.xls]

## Sheet: Supplementary Table 1A
Table S1A. Expression indices and expression ratios showing significant benzoate regulation.			Expression indices (log2)		2Expression ratios (log2)	Phenotype classes
1Probe set	Gene	ORF	Mean log2 0 mM	Mean log2 30 mM	30 mM / 0 mM	3Acid stress	4Salicylate stress	5High salt stress	6Sporulation
BG12433/padC_at	padC	BG12433	6.8375	11.615	4.7775		+
BG12432/yveG_at	yveG	BG12432	7.445	12.105	4.66		+
BG12431/yveF_at	yveF	BG12431	8.115	12.4125	4.2975		+
BG10772/oppB_at	oppB	BG10772	6.9425	10.77	3.8275	+
BG10671/ilvN_at	ilvH	BG10671	6.03	9.79	3.76	+
BG10774/oppD_at	oppD	BG10774	8.295	11.6975	3.4025	+
BG12495/ywoH_at	ywoH	BG12495	8.0525	11.335	3.2825	+
BG10773/oppC_at	oppC	BG10773	7.825	11.0925	3.2675	+
BG10771/oppA_at	oppA	BG10771	9.4775	12.7075	3.23	+
BG10775/oppF_at	oppF	BG10775	8.1975	11.405	3.2075	+
BG11510/yqhJ_at	gcvPA	BG11510	7.5725	10.76	3.1875	+
BG12494/ywoG_at	ywoG	BG12494	7.2825	10.3975	3.115	+
BG12296/yrhG_at	yrhG	BG12296	8.675	11.7275	3.0525
BG12546/yxkJ_at	cimH	BG12546	6.135	9.15	3.015
BG12033/yclM_at	yclM	BG12033	6.79	9.7225	2.9325
BG10672/ilvC_at	ilvC	BG10672	5.8475	8.7725	2.925	+
BG13368/ylbP_at	ylbP	BG13368	7.4075	10.31	2.9025		+
BG12966/yfmO_at	yfmO	BG12966	7.195	10.0525	2.8575
BG10670/ilvB_at	ilvB	BG10670	6.01	8.7875	2.7775	+
BG11509/yqhI_at	gcvT	BG11509	7.8675	10.6375	2.77	+	+	+
BG11511/yqhK_at	gcvPB	BG11511	7.425	10.195	2.77	+
BG11569/ybbH_at	ybbH	BG11569	6.985	9.6825	2.6975
BG12730/ybeC_at	ybeC	BG12730	9.1975	11.8775	2.68	+
BG10855/citZ_at	citZ	BG10855	10.0825	12.7125	2.63	+		+
BG11532/ilvD_at	ilvD	BG11532	6.2475	8.845	2.5975
BG10976/yuxJ_at	yuxJ	BG10976	8.4025	10.9475	2.545	+
BG14037/yusY_at	yusY	BG14037	6.9275	9.3475	2.42	+
BG10690/mpr_at	mpr	BG10690	7.4475	9.8575	2.41
BG11780/yrkN_at	yrkN	BG11780	9.2	11.605	2.405
BG12953/yfmB_at	yfmB	BG12953	5.605	7.935	2.33
BG11580/yhcB_at	yhcB	BG11580	9.5075	11.835	2.3275	+
BG11781/yrkO_at	yrkO	BG11781	9.2175	11.535	2.3175
BG12982/yhaA_at	yhaA	BG12982	7.2875	9.5875	2.3	+	+	+
BG11567/ybbF_at	ybbF	BG11567	5.485	7.7475	2.2625
BG12967/yfmP_at	yfmP	BG12967	8.5825	10.83	2.2475	-	+
BG10704/yexA_at	purS	BG10704	8.36	10.6025	2.2425		-
BG10370/acsA_at	acsA	BG10370	8.09	10.315	2.225
BG10707/purF_at	purF	BG10707	8.625	10.8075	2.1825		-
BG12803/ydjL_at	ydjL	BG12803	9.5425	11.71	2.1675	+
BG10478/citB_1_at	citB	BG10478	8.295	10.45	2.155
BG13004/yhbJ_at	yhbJ	BG13004	9.8525	12	2.1475	+
BG13003/yhbI_at	yhbI	BG13003	9.9	12.045	2.145	+
BG12278/yraN_at	yraN	BG12278	5.3375	7.47	2.1325
BG10673/ilvA_at	ilvA	BG10673	7.595	9.725	2.13
BG11581/yhcC_at	yhcC	BG11581	7.105	9.2225	2.1175	+	+
BG10468/ald_at	ald	BG10468	10.6575	12.7625	2.105	+
BG10478/citB_at	citB	BG10478	8.305	10.395	2.09
BG14036/yusX_at	yusX	BG14036	7.8275	9.9125	2.085	+
BG11948/leuA_at	leuA	BG11948	6.0275	8.105	2.0775
BG10706/purQ_at	purQ	BG10706	8.7	10.7475	2.0475		-
BG10703/purC_at	purC	BG10703	8.795	10.8375	2.0425		-
BG11227/ycsF_at	ycsF	BG11227	7.1675	9.21	2.0425
BG11579/yhcA_at	yhcA	BG11579	10.1725	12.2125	2.04	+
BG11105/yxaC_at	yxaC	BG11105	7.19	9.2225	2.0325		+
BG12304/yrhP_at	yrhP	BG12304	7.6675	9.66	1.9925	-
BG11887/yxeK_at	yxeK	BG11887	6.6575	8.61	1.9525
BG10478/citB_2_at	citB	BG10478	9.35	11.275	1.925	+
BG11828/ynfC_at	ynfC	BG11828	8.835	10.74	1.905	+	+
BG11789/amhX_at	amhX	BG11789	6.71	8.605	1.895		+
BG11156/yxjG_at	yxjG	BG11156	6.94	8.815	1.875
BG11228/ycsG_at	ycsG	BG11228	7.6375	9.505	1.8675
BG10705/purL_at	purL	BG10705	9.1425	10.9875	1.845		-
BG13451/yneN_at	yneN	BG13451	7.2525	9.0975	1.845	-
BG10708/purM_at	purM	BG10708	8.3825	10.21	1.8275		-
BG10675/leuB_at	leuB	BG10675	6.415	8.215	1.8
BG11782/yrkP_at	yrkP	BG11782	7.6725	9.4625	1.79
BG11231/ycsJ_at	kipI	BG11231	7.845	9.6175	1.7725				+
BG10856/citC_at	icd	BG10856	11.365	13.0875	1.7225	+
BG11565/ybbA_at	ybbA	BG11565	7.2425	8.9375	1.695	-
BG10837/feuC_at	feuC	BG10837	8.3475	10.025	1.6775	-
BG12877/yfhB_at	yfhB	BG12877	8.7	10.3675	1.6675	+
BG12024/yclC_at	bsdC	BG12024	6.385	8.0325	1.6475		+
BG12034/yclN_at	yclN	BG12034	10.85	12.48	1.63
BG12294/yrhE_1_at	yrhE	BG12294	9.7825	11.41	1.6275	-
BG13476/yoaE_at	yoaE	BG13476	6.8725	8.4875	1.615
BG11742/yqjM_at	namA	BG11742	8.8125	10.4225	1.61	+
BG10836/feuB_at	feuB	BG10836	7.665	9.27	1.605	-
BG12293/yrhD_at	yrhD	BG12293	9.655	11.26	1.605	-
BG12681/sucD_at	sucD	BG12681	11.165	12.76	1.595	+
BG11230/ycsI_at	ycsI	BG11230	7.73	9.3175	1.5875
BG11743/yqjN_at	yqjN	BG11743	7.245	8.8125	1.5675
BG10685/ytxM_at	ytxM	BG10685	9.9375	11.4775	1.54	+
BG12294/yrhE_2_at	yrhE	BG12294	9.78	11.3125	1.5325	-
BG12950/yflP_at	yflP	BG12950	7.7775	9.3025	1.525
BG12673/serC_at	serC	BG12673	10.905	12.3975	1.4925	+
BG11386/citH_at	mdh	BG11386	11.9725	13.44	1.4675	+
BG14100/yvgR_at	yvgR	BG14100	7.95	9.405	1.455	+
BG11590/yhcL_at	tcyP	BG11590	8.945	10.395	1.45	-
BG12576/citS_at	citS	BG12576	7.9925	9.4425	1.45
BG12294/yrhE_at	yrhE	BG12294	10.0875	11.505	1.4175	-
BG12011/ycgM_at	ycgM	BG12011	5.6075	7.0075	1.4
BG14058/yvaB_at	azoR2	BG14058	9.24	10.63	1.39	+
BG11566/ybbE_at	ybbE	BG11566	5.79	7.1625	1.3725
BG11888/yxeL_at	yxeL	BG11888	7.44	8.8075	1.3675
BG11214/ycsO_at	kipR	BG11214	8.5825	9.93	1.3475
BG10354/ysmA_at	ysmA	BG10354	8.6325	9.975	1.3425	-
BG10355/gerE_at	gerE	BG10355	7.9575	9.2975	1.34
BG13970/yuiE_at	pepA	BG13970	9.125	10.4525	1.3275	+
BG10509/serA_at	serA	BG10509	10.1975	11.5	1.3025	+
BG11783/yrkQ_at	yrkQ	BG11783	8.245	9.5375	1.2925	+
BG12389/yuiA_at	yuiA	BG12389	6.66	7.95	1.29		+
BG12252/ykwB_at	ykwB	BG12252	5.92	7.2075	1.2875
BG12295/yrhF_at	yrhF	BG12295	9.58	10.86	1.28	+
BG11006/smf_at	smf	BG11006	7.39	8.66	1.27
BG13045/yheM_at	dat	BG13045	9.4225	10.6875	1.265	+			+
BG11952/lytS_at	lytS	BG11952	7.3275	8.5725	1.245	+
BG11390/fhuC_at	fhuC	BG11390	9.7275	10.97	1.2425
BG11889/yxeM_at	yxeM	BG11889	7.47	8.7125	1.2425
BG13037/yheE_at	yheE	BG13037	5.5925	6.8275	1.235
BG10745/kinB_at	kinB	BG10745	6.0775	7.2975	1.22
BG10352/sdhA_at	sdhA	BG10352	11.3775	12.5925	1.215
BG11243/dhbF_2_at	dhbF	BG11243	6.785	7.99	1.205	-
BG13190/yjgC_2_at	yjgC	BG13190	10.015	11.2175	1.2025	+
BG13235/ykgA_at	ykgA	BG13235	9.3325	10.535	1.2025	+
BG12577/citT_at	citT	BG12577	8.105	9.305	1.2
BG10853/citR_at	citR	BG10853	7.9175	9.1125	1.195	+
BG12037/yclQ_at	yclQ	BG12037	11.3925	12.585	1.1925
BG13191/yjgD_at	yjgD	BG13191	9.77	10.955	1.185	+
BG13280/ykrU_at	ykrU	BG13280	6.185	7.3625	1.1775
BG10790/tlpC_at	tlpC	BG10790	7.1275	8.3025	1.175
BG12929/yfkM_at	yfkM	BG12929	9.77	10.945	1.175	+	+
BG10648/gntR_at	gntR	BG10648	10.1075	11.2675	1.16
BG12279/yraO_at	yraO	BG12279	7.0675	8.2175	1.15	-
BG12942/yflG_at	yflG	BG12942	10.885	12.03	1.145	+	+
BG11890/yxeN_at	yxeN	BG11890	6.755	7.895	1.14
BG12053/ydaE_at	ydaE	BG12053	10.015	11.15	1.135	+	+
BG10460/hom_at	hom	BG10460	8.885	10.0175	1.1325	+			+
BG11722/yqiS_at	ptb	BG11722	9.7775	10.905	1.1275	-
BG13162/yjcI_at	yjcI	BG13162	7.23	8.35	1.12	+
BG11634/yqeF_at	yqeF	BG11634	8.0775	9.195	1.1175	+
BG11246/thiA_at	thiC	BG11246	7.2125	8.3275	1.115
BG13509/yobR_at	yobR	BG13509	8.38	9.48	1.1
BG12547/yxkO_at	yxkO	BG12547	7.74	8.83	1.09
BG13000/yhaX_at	yhaX	BG13000	8.3175	9.3975	1.08
BG13228/ykcA_at	ykcA	BG13228	8.075	9.1475	1.0725
BG11723/yqiT_at	bcd	BG11723	10.7975	11.865	1.0675	-
BG19021/ykzA_at	ohrB	BG19021	11.05	12.115	1.065	+	+
BG11243/dhbF_1_at	dhbF	BG11243	7.5175	8.5775	1.06	-
BG12491/ywoD_at	ywoD	BG12491	7.7725	8.83	1.0575	+
BG10979/narQ_at	fdhD	BG10979	10.7525	11.8075	1.055	+	+		+
BG11945/katX_at	katX	BG11945	10.5125	11.56	1.0475	+
BG10590/ywcH_at	ywcH	BG10590	8.94	9.9825	1.0425	+
BG11389/fhuB_at	fhuB	BG11389	10.1275	11.1675	1.04	-
BG10405/lytA_at	lytA	BG10405	9.8825	10.92	1.0375
BG11241/dhbB_at	dhbB	BG11241	8.2	9.235	1.035	-
BG11604/ypbR_1_at	ypbR	BG11604	8.725	9.76	1.035	+
BG12739/ybfJ_at	ybfJ	BG12739	6.525	7.5575	1.0325
BG10461/thrC_at	thrC	BG10461	8.4475	9.475	1.0275	+			+
BG10866/nifS_at	iscS	BG10866	7.1575	8.18	1.0225
BG12320/ysfC_at	ysfC	BG12320	7.89	8.91	1.02	-		+
BG10980/narA_at	moaA	BG10980	10.2475	11.265	1.0175	+	+		+
BG11762/yqkG_at	nudF	BG11762	9.5575	10.575	1.0175
BG11754/yqjY_at	yqjY	BG11754	8.44	9.455	1.015
BG10723/rocR_at	rocR	BG10723	8.955	9.9625	1.0075
BG11724/yqiU_at	buk	BG11724	10.3575	11.365	1.0075	-
BG11313/ywkB_at	ywkB	BG11313	6.315	7.315	1
BG14091/yvbY_at	yvbY	BG14091	11.8475	12.845	0.9975	+
BG12762/ycdG_at	ycdG	BG12762	10.0125	11.0025	0.99	+
BG10649/gntK_at	gntK	BG10649	10.6475	11.635	0.9875
BG12051/ydaC_at	ydaC	BG12051	8.01	8.995	0.985
BG11391/fhuG_at	fhuG	BG11391	10.96	11.9375	0.9775	-
BG10809/csaA_at	csaA	BG10809	7.83	8.805	0.975	-
BG12510/ywqF_at	ywqF	BG12510	8.93	9.905	0.975	+
BG14035/yusW_at	yusW	BG14035	5.875	6.8425	0.9675
BG10863/yusZ_at	yusZ	BG10863	7.2225	8.185	0.9625	+
BG11604/ypbR_3_at	ypbR	BG11604	8.8125	9.775	0.9625	+
BG10687/menE_at	menE	BG10687	9.7225	10.675	0.9525	+
BG12924/yfkH_at	yfkH	BG12924	11.1675	12.1175	0.95	+
BG10828/fhuD_at	fhuD	BG10828	11.18	12.125	0.945	-
BG11621/ypmP_at	ypmP	BG11621	9.2425	10.1875	0.945
BG13508/yobQ_at	yobQ	BG13508	7.86	8.805	0.945
BG11173/ycbR_at	ycbR	BG11173	7.8375	8.78	0.9425
BG11756/yqkA_at	yqkA	BG11756	8.4125	9.355	0.9425	+
BG11604/ypbR_2_at	ypbR	BG11604	8.0925	9.03	0.9375	+
BG10659/hpr_at	hpr	BG10659	9.715	10.65	0.935	+
BG11755/yqjZ_at	yqjZ	BG11755	8.695	9.63	0.935	+
BG12645/phrI_f_at	phrI	BG12645	9.36	10.29	0.93				+
BG12881/yfhF_at	yfhF	BG12881	9.13	10.0525	0.9225	+
BG12490/ywoC_at	ywoC	BG12490	9.28	10.1975	0.9175	+
BG11725/yqiV_at	lpdV	BG11725	10.415	11.325	0.91	-
BG11931/czcD_at	czcD	BG11931	6.175	7.085	0.91	+
BG12442/yvfQ_at	rsbQ	BG12442	8.9825	9.89	0.9075	+
BG12926/yfkJ_at	yfkJ	BG12926	11.47	12.3775	0.9075	+
BG10753/sinI_at	sinI	BG10753	7.3525	8.2575	0.905				+
BG13080/yhjN_at	yhjN	BG13080	7.545	8.45	0.905	+
BG12761/ycdF_at	ycdF	BG12761	10.6325	11.535	0.9025	+
BG10454/pmi_at	pmi	BG10454	9.6825	10.5775	0.895	-
BG13163/yjcJ_at	yjcJ	BG13163	7.3525	8.2475	0.895	+
BG10556/ywaE_at	ywaE	BG10556	9.2975	10.18	0.8825	+
BG12749/ybgE_at	ybgE	BG12749	7.2875	8.165	0.8775		+
BG11533/mcpC_at	mcpC	BG11533	7.7625	8.6325	0.87	+
BG10865/yrxA_at	yrxA	BG10865	9.775	10.645	0.87
BG12925/yfkI_at	yfkI	BG12925	11.385	12.245	0.86	+
BG11073/yqxK_at	yqxK	BG11073	9.335	10.195	0.86
BG11604/ypbR_at	ypbR	BG11604	8.7925	9.6475	0.855	+
BG13026/yhdT_at	yhdT	BG13026	8.45	9.3025	0.8525	+
BG12869/yetM_at	yetM	BG12869	6.825	7.6775	0.8525
BG12943/yflH_at	yflH	BG12943	9.905	10.7575	0.8525	+	+
BG13847/ytfD_at	menC	BG13847	9.26	10.1025	0.8425	+
BG12775/yceK_at	yceK	BG12775	9.585	10.42	0.835
BG13645/yopL_at	yopL	BG13645	8.2125	9.04	0.8275	+
BG13772/yqzF_at	yqzF	BG13772	8.71	9.5325	0.8225	+
BG10307/bfmBAA_at	bkdAA	BG10307	11.0725	11.8825	0.81	-
BG13316/ykvN_at	ykvN	BG13316	7.8825	8.6925	0.81
BG12067/ydaT_at	ydaT	BG12067	9.43	10.2325	0.8025
BG12955/yfmD_at	yfmD	BG12955	9.055	9.8525	0.7975	-
BG11363/iolS_at	iolS	BG11363	11.1025	11.8975	0.795	+	+
BG13980/yunF_at	yunF	BG13980	9.765	10.56	0.795
BG13032/yhdZ_at	npdA	BG13032	7.9525	8.74	0.7875
BG11980/trkA_at	czcO	BG11980	5.4775	6.2575	0.78	+
BG11953/lytT_at	lytT	BG11953	9.1025	9.88	0.7775
BG11981/ureA_at	ureA	BG11981	7.365	8.1425	0.7775		+
BG13529/yocS_at	yocS	BG13529	5.45	6.22	0.77
BG11983/ureC_at	ureC	BG11983	7.1225	7.89	0.7675		+
BG12879/yfhD_at	yfhD	BG12879	9.77	10.5275	0.7575	+
BG13453/yngB_at	yngB	BG13453	8.6175	9.365	0.7475
BG10871/ycbA_at	glnK	BG10871	7.6725	8.4075	0.735
BG11720/yqiQ_at	yqiQ	BG11720	7.1575	7.89	0.7325
BG12445/yvfT_at	yvfT	BG12445	8.0175	8.7475	0.73
BG10306/bfmBAB_at	bkdAB	BG10306	11.2275	11.955	0.7275	-
BG10302/bmrU_at	bmrU	BG10302	8.18	8.9075	0.7275
BG13327/ykvZ_at	ykvZ	BG13327	9.705	10.425	0.72	-
BG10462/thrB_at	thrB	BG10462	8.3875	9.105	0.7175	+			+
BG13631/yonU_at	yonU	BG13631	8.0575	8.775	0.7175
BG13293/ykuI_at	ykuI	BG13293	8.415	9.1275	0.7125
BG12983/yhaG_at	trpP	BG12983	10.415	11.1225	0.7075	+
BG10695/paiA_at	paiA	BG10695	7.0675	7.7725	0.705
BG12358/kapD_at	kapD	BG12358	7.0425	7.745	0.7025				+
BG12922/yfkE_at	yfkE	BG12922	9.0525	9.7525	0.7	+
BG11884/yxeH_at	yxeH	BG11884	9.8525	10.5525	0.7	+
BG12880/yfhE_r_at	yfhE	BG12880	9.325	10.0225	0.6975	+
BG10456/tmrB_at	tmrB	BG10456	8.0175	8.7125	0.695
BG12321/ysfD_at	ysfD	BG12321	7.68	8.375	0.695
BG12871/yetO_1_at	cypD	BG12871	6.645	7.325	0.68	-
BG10555/tyrZ_at	tyrS2	BG10555	7.2925	7.97	0.6775
BG13236/ykgB_at	ykgB	BG13236	11.36	12.035	0.675	+
BG12388/yulF_at	yulF	BG12388	10.0875	10.76	0.6725
BG12204/ydiG_at	moaC	BG12204	10.9075	11.575	0.6675
BG12920/yfkC_at	yfkC	BG12920	8.905	9.565	0.66	+
BG12207/ydiJ_at	tatCY	BG12207	9.6575	10.315	0.6575	+
BG13979/yunE_at	yunE	BG13979	10.0475	10.6825	0.635	+
BG12699/xlyB_at	xlyB	BG12699	9.1425	9.775	0.6325	-
BG13524/yocK_at	yocK	BG13524	10.27	10.9025	0.6325	+
BG13139/yjbJ_at	yjbJ	BG13139	8.3425	8.975	0.6325	+
BG11701/yqhM_at	yqhM	BG11701	10.2325	10.8625	0.63	+			+
BG12319/ysfB_at	ysfB	BG12319	7.905	8.535	0.63	-
BG10305/bfmBB_at	bkdB	BG10305	11.0225	11.64	0.6175	-
BG14044/yutH_at	yutH	BG14044	6.7125	7.3275	0.615
BG11688/yqgU_at	yqgU	BG11688	10.3375	10.9425	0.605
BG11899/yxkA_at	yxkA	BG11899	7.445	8.05	0.605
BG12878/yfhC_at	yfhC	BG12878	11.9625	12.5675	0.605	-
BG12918/yfkA_at	yfkA	BG12918	9.41	10.01	0.6	+
BG13481/yoaJ_at	yoaJ	BG13481	8.44	9.035	0.595	+		+
BG11787/ytbQ_at	ytbQ	BG11787	6.8475	7.4375	0.59
BG12885/yfhJ_at	yfhJ	BG12885	10.305	10.895	0.59	+	+
BG12913/yfjQ_at	yfjQ	BG12913	9.2425	9.8225	0.58	+		+
BG13401/ylqB_at	ylqB	BG13401	6.6475	7.225	0.5775	-			+
BG13533/yodD_at	yolF	BG13533	7.6425	8.2125	0.57		+
BG12205/ydiH_at	rex	BG12205	10.84	11.405	0.565
BG12206/ydiI_at	tatAY	BG12206	11.035	11.6	0.565	+
BG13534/yodE_at	yodE	BG13534	8.095	8.66	0.565	-
BG10014/yybQ_at	ppaC	BG10014	12.575	13.14	0.565	-
BG12621/mobA_at	mobA	BG12621	10.2475	10.81	0.5625	-
BG12188/ydhK_at	ydhK	BG12188	10.92	11.4775	0.5575	+
BG12947/yflL_at	acyP	BG12947	8.47	9.0275	0.5575
BG12919/yfkB_at	yfkB	BG12919	9.89	10.44	0.55	+
BG12624/moeB_at	moeB	BG12624	10.2725	10.815	0.5425
BG11060/yhxD_at	yhxD	BG11060	10.3625	10.88	0.5175	+
BG13670/yoqK_at	yoqK	BG13670	5.3125	5.825	0.5125
BG10698/pksL_7_at	pksL	BG10698	6.3525	6.8575	0.505
BG13072/yhjE_at	yhjE	BG13072	9.3275	9.8225	0.495	+
BG13871/ytkL_at	ytkL	BG13871	11.12	11.615	0.495	+
BG11238/yhbH_at	yhbH	BG11238	6.8825	7.3725	0.49
BG13668/yoqI_at	yoqI	BG13668	3.8925	4.37	0.4775	+
BG12876/yfhA_at	yfhA	BG12876	10.275	10.745	0.47
BG11407/recQ_at	recQ	BG11407	8.9525	9.415	0.4625	+
BG13978/yunD_at	yunD	BG13978	9.8575	10.315	0.4575	+
BG11733/yqjD_at	yqjD	BG11733	11.9525	12.41	0.4575
BG11605/ypbS_at	ypbS	BG11605	10.3325	10.7875	0.455	+
BG13964/yueI_at	yueI	BG13964	10.1225	10.5775	0.455
BG12805/ydjO_at	ydjO	BG12805	12.05	12.5025	0.4525	-
BG13666/yoqG_at	yoqG	BG13666	5.87	6.3225	0.4525	+
BG12246/yitV_at	yitV	BG12246	9.4825	9.93	0.4475
BG10290/trpB_at	trpB	BG10290	6.2825	6.7275	0.445
BG10848/dat_at	ogt	BG10848	8.165	8.6075	0.4425	+
BG11401/kduI_at	kduI	BG11401	9.9225	10.3525	0.43
BG11734/yqjE_at	yqjE	BG11734	11.5575	11.985	0.4275
BG12355/yufT_at	mrpA	BG12355	10.5075	10.93	0.4225	+
BG13733/yosX_at	yosX	BG13733	5.585	6.0025	0.4175	+
BG10287/trpE_at	trpE	BG10287	6.7875	7.2025	0.415	-
BG13774/yqzH_at	yqzH	BG13774	8.585	9	0.415
BG13963/yueH_at	yueH	BG13963	10.5225	10.9375	0.415
BG11559/xtrA_at	xtrA	BG11559	8.3275	8.735	0.4075	-
BG12094/ydcG_at	ydcG	BG12094	9.4375	9.8375	0.4
BG11682/yqgO_at	yqgO	BG11682	9.73	10.13	0.4
BG12930/yfkN_3_at	yfkN	BG12930	7.6525	8.04	0.3875
BG13082/yhjP_at	yhjP	BG13082	8.0675	8.44	0.3725	+
BG12930/yfkN_2_at	yfkN	BG12930	6.99	7.3575	0.3675	-
BG12270/yraF_at	yraF	BG12270	6.1675	6.53	0.3625				+
BG13111/yitF_at	yitF	BG13111	6.3025	6.6575	0.355
BG11681/yqgN_at	yqgN	BG11681	9.78	10.1175	0.3375
BG11430/ypbD_at	ypbD	BG11430	10.0725	10.4075	0.335	+
BG10971/ppsB_4_at	ppsB	BG10971	5.8	6.125	0.325
BG13278/ykrS_at	mtnA	BG13278	6.365	6.6825	0.3175
BG11332/ripX_at	xerD	BG11332	10.015	10.33	0.315
BG10698/pksL_9_at	pksL	BG10698	6.955	7.2625	0.3075
BG11737/yqjH_at	dinB1	BG11737	8.4275	8.7325	0.305
BG13696/yorL_1_at	yorL	BG13696	5.2525	5.5425	0.29	+
BG13738/yotE_at	yotE	BG13738	5.645	5.9225	0.2775	+
BG13214/yjnA_at	yjnA	BG13214	5.295	5.57	0.275
BG13350/ylaM_at	glsA2	BG13350	7.84	8.11	0.27
BG12632/nifZ_at	nifS2	BG12632	10.43	10.6825	0.2525
BG10931/pksM_3_at	pksM	BG10931	7.1375	7.3175	0.18
BG10931/pksM_5_at	pksM	BG10931	7.3425	7.5175	0.175
BG13696/yorL_at	yorL	BG13696	6.0175	6.1825	0.165	+
BG13008/yhdB_at	yhdB	BG13008	4.5725	4.35	-0.2225
BG13418/ymcB_at	ymcB	BG13418	11.7225	11.4925	-0.23
BG13506/yobN_at	yobN	BG13506	6.2625	6.02	-0.2425
BG12767/yceC_at	yceC	BG12767	13.04	12.76	-0.28	-			+
BG11212/ypjG_at	ypjG	BG11212	11.0175	10.735	-0.2825
BG11660/yqfN_at	yqfN	BG11660	10.8825	10.5925	-0.29
BG11808/yesF_at	yesF	BG11808	7.145	6.845	-0.3
BG11213/ypjH_at	ypjH	BG11213	10.8025	10.5	-0.3025
BG13620/yonG_at	yonG	BG13620	5.69	5.3875	-0.3025	+
BG13392/yloQ_at	rsgA	BG13392	11.13	10.8025	-0.3275
BG11632/yqeD_at	yqeD	BG11632	8.2175	7.88	-0.3375
BG11856/ylmH_at	ylmH	BG11856	10.8975	10.5225	-0.375
BG13391/yloP_at	prkC	BG13391	11.64	11.26	-0.38
BG11608/ypdQ_at	rnhA	BG11608	8.7175	8.3275	-0.39
BG13149/yjbT_at	thiG	BG13149	7.5325	7.1175	-0.415	-
BG13907/ytpT_at	ytpT	BG13907	11.365	10.95	-0.415	+			+
BG10493/cotD_at	cotD	BG10493	12.2075	11.7775	-0.43				+
BG13220/yjqC_at	yjqC	BG13220	8.3575	7.8775	-0.48
BG13619/yonF_at	yonF	BG13619	5.7575	5.255	-0.5025	+
BG12842/yerP_1_at	yerP	BG12842	10.8625	10.3575	-0.505
BG12216/yfiK_at	yfiK	BG12216	7.47	6.9575	-0.5125
BG12303/yrhO_at	yrhO	BG12303	8.6575	8.145	-0.5125
BG11938/fruA_at	fruA	BG11938	9.095	8.575	-0.52
BG10575/ywbN_at	ywbN	BG10575	11.2225	10.7	-0.5225
BG13306/ykuV_at	ykuV	BG13306	7.6325	7.105	-0.5275	-
BG12283/yrdC_at	yrdC	BG12283	9.265	8.7275	-0.5375	-
BG13168/yjcO_at	yjcO	BG13168	7.235	6.69	-0.545	-
BG10964/proA_at	proA	BG10964	10.315	9.7475	-0.5675	-
BG12992/yhaP_at	yhaP	BG12992	9.075	8.4975	-0.5775	-
BG10791/tenA_at	tenA	BG10791	7.36	6.7725	-0.5875	-
BG11840/metK_at	metK	BG11840	12.3	11.705	-0.595	-
BG11664/yqfR_at	yqfR	BG11664	10.79	10.1875	-0.6025	-
BG13912/ytrB_at	ytrB	BG13912	9.4525	8.845	-0.6075	-	-
BG13438/yncM_at	yncM	BG13438	8.555	7.94	-0.615				+
BG11458/ypwA_at	ypwA	BG11458	10.725	10.1	-0.625
BG13103/yisX_at	yisX	BG13103	9.1875	8.5625	-0.625	+
BG13147/yjbR_at	goxB	BG13147	7.5075	6.8725	-0.635
BG13654/yopU_at	yopU	BG13654	6.0075	5.335	-0.6725
BG13752/yozE_at	yozE	BG13752	7.975	7.2975	-0.6775	+
BG12578/clpE_at	clpE	BG12578	7.745	7.065	-0.68		+
BG12655/pksS_at	pksS	BG12655	8.505	7.8125	-0.6925
BG11453/ypsA_at	ypsA	BG11453	10.8825	10.1875	-0.695	-
BG13597/yomJ_at	yomJ	BG13597	8.4925	7.7775	-0.715
BG10951/ygxA_at	ygxA	BG10951	9.94	9.1925	-0.7475	-			+
BG11778/yrkL_at	yrkL	BG11778	10.3925	9.635	-0.7575
BG10988/abh_at	abh	BG10988	11.9675	11.21	-0.7575
BG12657/pps_1_at	pps	BG12657	7.5	6.735	-0.765
BG11133/yxiD_at	yxiD	BG11133	7.685	6.92	-0.765			+
BG12153/ydfF_at	ydfF	BG12153	9.015	8.245	-0.77	-
BG10421/thrZ_at	thrZ	BG10421	7.8575	7.0825	-0.775
BG13573/yokF_at	yokF	BG13573	9.7475	8.9675	-0.78
BG12136/ydeI_at	ydeI	BG12136	8.3775	7.595	-0.7825
BG13572/yokE_at	yokE	BG13572	8.1675	7.3725	-0.795
BG11052/yvyE_at	yvyE	BG11052	11.2525	10.4425	-0.81	-			+
BG10815/atpB_at	atpB	BG10815	13.21	12.395	-0.815	-	-
BG12778/yczC_at	yczC	BG12778	8.285	7.46	-0.825
BG13570/yokC_at	yokC	BG13570	8.23	7.405	-0.825
BG13325/ykvW_at	zosA	BG13325	7.425	6.5875	-0.8375	+
BG13601/yomN_at	yomN	BG13601	6.8775	6.03	-0.8475
BG13305/ykuU_at	ykuU	BG13305	8.5025	7.655	-0.8475	-
BG12583/dnaE_at	dnaE	BG12583	10.8875	10.0225	-0.865	-
BG12507/ywqC_at	ywqC	BG12507	8.56	7.68	-0.88				+
BG10388/sacB_at	sacB	BG10388	5.915	5.0225	-0.8925	+
BG11668/yqfV_at	zur	BG11668	8.905	8.005	-0.9	-
BG13179/yjdG_at	yjdG	BG13179	8.2325	7.3175	-0.915	-
BG13086/yhzB_at	yhzB	BG13086	9.0325	8.115	-0.9175
BG10536/sigX_at	sigX	BG10536	10.9075	9.9825	-0.925
BG13616/yonC_at	yonC	BG13616	6.7875	5.86	-0.9275	+
BG12365/yugK_at	yugK	BG12365	9.99	9.0575	-0.9325	-
BG12449/yvhJ_at	yvhJ	BG12449	11.415	10.4775	-0.9375
BG10507/yqxJ_at	yqxJ	BG10507	6.63	5.6875	-0.9425	+		+
BG13617/yonD_at	yonD	BG13617	7.2025	6.26	-0.9425	+
BG11049/proH_at	proH	BG11049	8.03	7.085	-0.945			+
BG13445/yndH_at	yndH	BG13445	7.2125	6.2625	-0.95	-
BG10506/yqxI_at	yqxI	BG10506	7.965	7	-0.965	+		+
BG11368/yvrN_at	yvrN	BG11368	8.8275	7.8625	-0.965	-
BG14152/yvrP_at	yvrP	BG14152	8.99	8.02	-0.97	-
BG14084/yvbK_at	yvbK	BG14084	8.815	7.835	-0.98	-
BG12993/yhaQ_at	yhaQ	BG12993	9.8175	8.835	-0.9825	-	-
BG13132/yjbC_at	yjbC	BG13132	11.8525	10.865	-0.9875	+
BG13615/yonB_at	yonB	BG13615	7.6875	6.7	-0.9875	+
BG13444/yndG_at	yndG	BG13444	7.665	6.675	-0.99	-
BG10652/rapA_at	rapA	BG10652	8.495	7.5025	-0.9925	-			+
BG13079/yhjM_at	ntdR	BG13079	7.1275	6.13	-0.9975	-		+
BG13172/yjcS_at	yjcS	BG13172	10.3025	9.2975	-1.005
BG13613/yomZ_at	yomZ	BG13613	7.24	6.22	-1.02	+
BG12766/yceB_at	yceB	BG12766	8.34	7.3125	-1.0275
BG13485/yoaO_at	yoaO	BG13485	7.815	6.785	-1.03
BG11851/yfiD_at	yfiD	BG11851	8.025	6.9925	-1.0325
BG11177/yckA_at	yckA	BG11177	9.545	8.5075	-1.0375	-
BG11178/yckB_at	yckB	BG11178	10.8625	9.825	-1.0375	-
BG13215/yjoA_at	yjoA	BG13215	10.825	9.7825	-1.0425	+
BG13614/yonA_at	yonA	BG13614	8.1325	7.0875	-1.045	+
BG12658/proJ_at	proJ	BG12658	8.5275	7.48	-1.0475			+
BG10769/spo0E_at	spo0E	BG10769	9.385	8.3	-1.085	-			+
BG12086/ydbS_at	ydbS	BG12086	11.65	10.5575	-1.0925	-
BG12513/ywqI_at	ywqI	BG12513	9.2875	8.1925	-1.095			+
BG13839/yteI_at	sppA	BG13839	11.7675	10.6725	-1.095	-
BG11481/yydH_at	yydH	BG11481	7.26	6.16	-1.1			+
BG13146/yjbQ_at	yjbQ	BG13146	8.8225	7.72	-1.1025	+
BG11777/yrkK_at	yrkK	BG11777	7.6625	6.5475	-1.115
BG13954/yubE_at	lytG	BG13954	9.76	8.64	-1.12
BG10212/cad_at	speA	BG10212	10.5525	9.425	-1.1275
BG10537/ypuN_at	rsiX	BG10537	11.41	10.27	-1.14
BG11183/yckG_at	hxlA	BG11183	7.7625	6.6025	-1.16	+
BG13609/yomV_at	yomV	BG13609	8.3825	7.2225	-1.16	+
BG13612/yomY_at	yomY	BG13612	7.915	6.7325	-1.1825	+
BG13569/yokB_at	yokB	BG13569	7.1175	5.93	-1.1875	-
BG12867/yetK_at	yetK	BG12867	9.37	8.18	-1.19	-
BG12514/ywqJ_at	ywqJ	BG12514	8.855	7.66	-1.195	+		+
BG13674/yoqO_at	yoqO	BG13674	7.5125	6.31	-1.2025	-
BG13610/yomW_at	yomW	BG13610	7.8975	6.6775	-1.22	+
BG11048/yoxD_at	yoxD	BG11048	11.735	10.5125	-1.2225	+
BG12316/ysdB_at	ysdB	BG12316	10.215	8.99	-1.225	-
BG12087/ydbT_at	ydbT	BG12087	11.2675	10.04	-1.2275	-
BG12512/ywqH_at	ywqH	BG12512	9.815	8.575	-1.24			+
BG14157/yvzA_at	yvzA	BG14157	8.1825	6.9425	-1.24	+		+
BG12783/yczI_at	yczI	BG12783	10.7575	9.515	-1.2425	-
BG13611/yomX_at	yomX	BG13611	8.4225	7.175	-1.2475	+
BG14074/yvaW_at	sdpA	BG14074	6.0975	4.85	-1.2475			+
BG12960/yfmI_at	yfmI	BG12960	7.64	6.265	-1.375
BG11150/yxjA_at	yxjA	BG11150	11.3475	9.965	-1.3825
BG12128/ydeA_at	ydeA	BG12128	6.8875	5.4425	-1.445
BG11132/yxiC_at	yxiC	BG11132	8.335	6.8475	-1.4875
BG11131/yxiB_at	yxiB	BG11131	8.9525	7.4425	-1.51
BG14027/yusO_at	yusO	BG14027	10.41	8.89	-1.52
BG12378/yukE_at	yukE	BG12378	12.3575	10.8	-1.5575	+
BG12493/ywoF_at	ywoF	BG12493	8.875	7.3075	-1.5675	-
BG11573/sigW_at	sigW	BG11573	12.2	10.6225	-1.5775	-
BG11044/adeC_at	adeC	BG11044	10.7125	9.1325	-1.58
BG11574/ybbM_at	rsiW	BG11574	11.15	9.5075	-1.6425	-
BG19003/lctE_at	ldh	BG19003	8.12	6.475	-1.645	-
BG13532/yodC_at	yodC	BG13532	10.69	9.035	-1.655	+			+
BG14138/yvqI_at	liaI	BG14138	9.3675	7.7125	-1.655	-			+
BG12374/yukA_2_at	yukA	BG12374	9.1225	7.46	-1.6625
BG11482/yydI_at	yydI	BG11482	8.4575	6.79	-1.6675	-		+
BG12757/ycdA_at	ycdA	BG12757	7.57	5.875	-1.695
BG14137/yvqH_at	liaH	BG14137	9.35	7.6525	-1.6975	-			+
BG14083/yvbJ_at	yvbJ	BG14083	10.795	9.095	-1.7	-
BG12375/yukB_at	yukB	BG12375	9.635	7.93	-1.705		-
BG12642/pbpX_at	pbpX	BG12642	9.9475	8.23	-1.7175
BG11651/yqfA_at	yqfA	BG11651	11.6025	9.8825	-1.72	-
BG12376/yukC_at	yukC	BG12376	9.4275	7.6925	-1.735		-	+
BG10797/wapA_4_at	wapA	BG10797	13.38	11.64	-1.74	-
BG10620/yweA_at	yweA	BG10620	7.7	5.94	-1.76	-
BG12374/yukA_1_at	yukA	BG12374	9.5875	7.8	-1.7875
BG12225/ygaE_at	ygaE	BG12225	9.8625	8.0675	-1.795	-
BG11652/yqfB_at	yqfB	BG11652	11.3375	9.5175	-1.82	-
BG12377/yukD_at	yukD	BG12377	9.7375	7.9175	-1.82	-		+
BG10797/wapA_3_at	wapA	BG10797	12.8925	11.0625	-1.83	-
BG10797/wapA_1_at	wapA	BG10797	13.2275	11.3925	-1.835	-
BG10797/wapA_2_at	wapA	BG10797	13.27	11.4325	-1.8375	-
BG12374/yukA_at	yukA	BG12374	8.8825	7.0375	-1.845		-
BG10797/wapA_5_at	wapA	BG10797	13	11.1325	-1.8675	-
BG10797/wapA_at	wapA	BG10797	13.26	11.375	-1.885	-	-
BG12393/yvcA_at	yvcA	BG12393	7.315	5.41	-1.905			+
BG13243/yknW_at	yknW	BG13243	10.1575	8.235	-1.9225	-			+
BG12556/aapA_at	aapA	BG12556	9.225	7.2975	-1.9275
BG12374/yukA_3_at	yukA	BG12374	9.72	7.7725	-1.9475
BG12229/ygaI_at	spo0M	BG12229	11.64	9.6775	-1.9625	-			+
BG11852/yfiE_at	yfiE	BG11852	7.3425	5.3375	-2.005
BG13957/yueB_1_at	yueB	BG13957	10.2625	8.2225	-2.04		-
BG10947/yuxG_at	yuxG	BG10947	7.9525	5.905	-2.0475	-
BG10798/yxxG_at	yxxG	BG10798	11.9575	9.8775	-2.08	-
BG13244/yknX_at	yknX	BG13244	9.84	7.7225	-2.1175	-			+
BG13166/yjcM_at	yjcM	BG13166	10.59	8.4725	-2.1175	-
BG13245/yknY_at	yknY	BG13245	10.245	8.125	-2.12	-			+
BG11138/yxiI_at	yxiI	BG11138	11.5	9.335	-2.165	-	-
BG12353/yufR_at	maeN	BG12353	10.62	8.4475	-2.1725	-
BG12797/ydjF_at	pspA	BG12797	10.255	8.065	-2.19	-
BG10168/srfAA_8_at	srfAA	BG10168	10.9275	8.735	-2.1925	-
BG14167/yxzC_at	yxzC	BG14167	11.84	9.6375	-2.2025	-
BG11846/wprA_1_at	wprA	BG11846	13.035	10.7825	-2.2525	-
BG13246/yknZ_at	yknZ	BG13246	9.2325	6.9775	-2.255	-			+
BG14170/yxzG_at	yxzG	BG14170	11.5875	9.3125	-2.275	-
BG11846/wprA_2_at	wprA	BG11846	12.435	10.1575	-2.2775	-
BG11846/wprA_at	wprA	BG11846	12.8	10.485	-2.315	-
BG12210/yeaA_at	ydjQ	BG12210	10.1975	7.845	-2.3525	-
BG11135/yxiF_at	yxiF	BG11135	11.2625	8.8925	-2.37	-	-
BG11136/yxiG_at	yxiG	BG11136	10.7625	8.3575	-2.405	-	-
BG11111/yxaI_at	yxaI	BG11111	9.905	7.3625	-2.5425	+	-
BG13216/yjoB_at	yjoB	BG13216	10.49	7.905	-2.585	-
BG13450/yndN_at	fosB	BG13450	8.6025	5.885	-2.7175	-
BG13478/yoaG_at	yoaG	BG13478	9.2475	6	-3.2475	-		+
1Approximately 20 probe pairs per gene. Probes are complementary to the labeled 1st strand cDNA target that is hybrdized to the array.
The Affymetrix chip was designed for Genencor in June 1998 and made available in 2002; EST data was from the B. subtilis Genome
Sequencing Project of the Institut Pasteur, Release 10.1, December 1997 and probe sets were reannotated to the RefSeq genome sequence
NC_000964 (Source: Affymetrix).
2The bold expression ratios indicate genes that showed significant benzoate or pH dependent regulation (p-value ≤ 0.001)
3The (+) sign indicates up-regulation of these genes by acid (pH 6.0/pH 7.0 transcriptome); the (-) sign indicates down-regulation
(Wilks et al., 2009).
4The (+) sign indicates up-regulation of these genes by 4 mM salicylic acid; the (-) sign indicates down-regulation (Van Duy et al., 2007).
5The (+) sign indicates up-regulation of these genes by 1.2 M NaCl; the (-) sign indicates down-regulation (Steil et al., 2003).
6The (+) sign indicates the genes have a role in sporulation (SubtiList functional classification 1.8; http://genolist.pasteur.fr/SubtiList/)
Highlighted areas in green represent duplicate ORFs that were included on the Affymetrix chip for genes longer than 1500 base pairs.
References
1. Steil L, Hoffmann T, Budde I, Völker U, Bremer E. (2003) Genome-wide transcriptional profiling analysis of adaptation of Bacillus subtilis
to high salinity. J Bacteriol 185: 6358-6370.
2. Van Duy N, Mäder U, Tran NP, Cavin J-F, Tam LT, et al. (2007) The proteome and transcriptome analysis of Bacillus subtilis in response
to salicylic acid. Proteomics 7: 698-710.
3. Wilks JC, Kitko RD, Cleeton SH, Lee GE, Ugwu CS, et al. (2009) Acid and base stress and transcriptomic responses in Bacillus subtilis.
Appl Environ Microbiol 75: 981-990.

## Sheet: 1B
Table S1B. Intergenic regions significantly regulated by the presence of benzoate.
	Expression indicies (log2)
Probe set	0 mM	30 mm	Expression ratio 30 mM/0 mM (log2)
ig/1018452-1017920_at	3.9225	4.4925	-0.57
ig/1219321-1218577_at	4.0275	7.3775	-3.35
ig/1257963-1257607_at	5.7225	7.6575	-1.935
ig/1263173-1262087_rc_at	6.9225	6.6875	0.235
ig/1357402-1356884_rc_at	9.75	7.7575	1.9925
ig/1385488-1385072_rc_at	6.125	7.0725	-0.9475
ig/1467207-1466813_at	0.0725	1.7975	-1.725
ig/1885497-1884894_at	5.93	5.14	0.79
ig/1916894-1916352_at	7.7925	5.085	2.7075
ig/1929702-1929248_at	6.1325	6.415	-0.2825
ig/2092154-2091559_at	6.5325	7.105	-0.5725
ig/2092154-2091559_rc_at	5.645	5.465	0.18
ig/2138697-2138336_at	6.5375	6.2425	0.295
ig/2706396-2705884_at	9.6425	11.795	-2.1525
ig/2706396-2705884_rc_at	6.8925	8.5325	-1.64
ig/2778732-2778342_rc_at	8.325	10.5775	-2.2525
ig/2896887-2896071_rc_at	5.58	7.3275	-1.7475
ig/2960660-2960263_rc_at	10.6925	10.1075	0.585
ig/3009368-3008937_rc_at	9.08	9.58	-0.5
ig/3105291-3104886_rc_at	4.965	5.88	-0.915
ig/3561626-3561243_at	4.41	5.425	-1.015
ig/3769159-3768162_rc_at	6.5625	7.0575	-0.495
ig/4004541-4003925_at	4.805	3.805	1
ig/680972-680590_rc_at	6.125	6.62	-0.495
ig_21/556476-555692_at	5.9425	6.91	-0.9675
ig_37/659340-658088_at	7.875	8.2025	-0.3275
ig_50/943993-943638_at	10.87	11.2475	-0.3775

## Sheet: 1C
Table S1C. Result of cluster analysis.
Probe set	Gene	30 mM / 0 mM	pH 6 / pH 7
BG10307/bfmBAA_at	bkdAA	0.81	-0.326
BG11389/fhuB_at	fhuB	1.04	-0.4254
BG11391/fhuG_at	fhuG	0.9775	-0.4066
BG11725/yqiV_at	lpdV	0.91	-0.3898
BG10014/yybQ_at	ppaC	0.565	-0.2594
BG12279/yraO_at	yraO	1.15	-0.5274
BG12293/yrhD_at	yrhD	1.605	-0.7212
BG10306/bfmBAB_at	bkdAB	0.7275	-0.2722
BG11724/yqiU_at	buk	1.0075	-0.3768
BG11722/yqiS_at	ptb	1.1275	-0.4226
BG10809/csaA_at	csaA	0.975	-0.3532
BG11590/yhcL_at	tcyP	1.45	-0.53
BG12805/ydjO_at	ydjO	0.4525	-0.1668
BG10305/bfmBB_at	bkdB	0.6175	-0.2094
BG10828/fhuD_at	fhuD	0.945	-0.3308
BG12319/ysfB_at	ysfB	0.63	-0.2202
BG11723/yqiT_at	bcd	1.0675	-0.3748
BG12320/ysfC_at	ysfC	1.02	-0.3544
BG10354/ysmA_at	ysmA	1.3425	-0.3768
BG12621/mobA_at	mobA	0.5625	-0.1732
BG12955/yfmD_at	yfmD	0.7975	-0.2428
BG12304/yrhP_at	yrhP	1.9925	-0.4386
BG12967/yfmP_at	yfmP	2.2475	-0.3278
BG13451/yneN_at	yneN	1.845	-0.293
BG10836/feuB_at	feuB	1.605	-1.1758
BG10837/feuC_at	feuC	1.6775	-1.233
BG12294/yrhE_2_at	yrhE	1.5325	-1.1308
BG12930/yfkN_2_at	yfkN	0.3675	-0.2778
BG12294/yrhE_at	yrhE	1.4175	-1.1282
BG10454/pmi_at	pmi	0.895	-0.572
BG13327/ykvZ_at	ykvZ	0.72	-0.4506
BG10287/trpE_at	trpE	0.415	-0.2748
BG13534/yodE_at	yodE	0.565	-0.373
BG12294/yrhE_1_at	yrhE	1.6275	-1.1082
BG11243/dhbF_2_at	dhbF	1.205	-0.7172
BG11565/ybbA_at	ybbA	1.695	-0.9904
BG12871/yetO_1_at	cypD	0.68	-0.3858
BG12878/yfhC_at	yfhC	0.605	-0.3238
BG11241/dhbB_at	dhbB	1.035	-1.066
BG11243/dhbF_1_at	dhbF	1.06	-1.0826
BG11559/xtrA_at	xtrA	0.4075	-0.5954
BG13401/ylqB_at	ylqB	0.5775	-0.8578
BG12699/xlyB_at	xlyB	0.6325	-1.756
BG10659/hpr_at	hpr	0.935	0.41	Group A
BG10774/oppD_at	oppD	3.4025	1.4912
BG12983/yhaG_at	trpP	0.7075	0.3084
BG10976/yuxJ_at	yuxJ	2.545	1.129
BG12919/yfkB_at	yfkB	0.55	0.2442
BG10856/citC_at	icd	1.7225	0.7814
BG10590/ywcH_at	ywcH	1.0425	0.4704
BG13139/yjbJ_at	yjbJ	0.6325	0.2842
BG14036/yusX_at	yusX	2.085	0.9588
BG10775/oppF_at	oppF	3.2075	1.5246
BG11884/yxeH_at	yxeH	0.7	0.3286
BG12490/ywoC_at	ywoC	0.9175	0.4414
BG13481/yoaJ_at	yoaJ	0.595	0.2878
BG12942/yflG_at	yflG	1.145	0.565
BG11755/yqjZ_at	yqjZ	0.935	0.3764
BG10772/oppB_at	oppB	3.8275	1.5638
BG13072/yhjE_at	yhjE	0.495	0.2018
BG12803/ydjL_at	ydjL	2.1675	0.9162
BG11952/lytS_at	lytS	1.245	0.4762
BG12673/serC_at	serC	1.4925	0.5748
BG10853/citR_at	citR	1.195	0.4494
BG12880/yfhE_r_at	yfhE	0.6975	0.2618
BG10556/ywaE_at	ywaE	0.8825	0.3358
BG12918/yfkA_at	yfkA	0.6	0.2278
BG13162/yjcI_at	yjcI	1.12	0.425
BG13163/yjcJ_at	yjcJ	0.895	0.3388
BG12355/yufT_at	mrpA	0.4225	0.1658
BG11510/yqhJ_at	gcvPA	3.1875	1.0558
BG10671/ilvN_at	ilvH	3.76	1.2924
BG13080/yhjN_at	yhjN	0.905	0.3122
BG10773/oppC_at	oppC	3.2675	1.175
BG13979/yunE_at	yunE	0.635	0.2292
BG12730/ybeC_at	ybeC	2.68	0.9454
BG12442/yvfQ_at	rsbQ	0.9075	0.2892
BG11634/yqeF_at	yqeF	1.1175	0.3474
BG13236/ykgB_at	ykgB	0.675	0.2052
BG10863/yusZ_at	yusZ	0.9625	0.2418
BG11363/iolS_at	iolS	0.795	0.2316
BG10672/ilvC_at	ilvC	2.925	0.7998
BG14100/yvgR_at	yvgR	1.455	0.405
BG12982/yhaA_at	yhaA	2.3	0.6176
BG10685/ytxM_at	ytxM	1.54	0.2158
BG10855/citZ_at	citZ	2.63	0.3726
BG10478/citB_2_at	citB	1.925	0.2494
BG14037/yusY_at	yusY	2.42	0.3144
BG12495/ywoH_at	ywoH	3.2825	0.3782
BG13970/yuiE_at	pepA	1.3275	0.1554
BG10670/ilvB_at	ilvB	2.7775	0.578
BG12681/sucD_at	sucD	1.595	0.3368
BG11783/yrkQ_at	yrkQ	1.2925	0.2616
BG12877/yfhB_at	yfhB	1.6675	0.3162
BG11509/yqhI_at	gcvT	2.77	0.4514
BG13045/yheM_at	dat	1.265	0.2062
BG11511/yqhK_at	gcvPB	2.77	0.497
BG12494/ywoG_at	ywoG	3.115	0.5404
BG14058/yvaB_at	azoR2	1.39	0.2406
BG10468/ald_at	ald	2.105	1.132
BG11580/yhcB_at	yhcB	2.3275	1.2504
BG11604/ypbR_at	ypbR	0.855	0.4542
BG11386/citH_at	mdh	1.4675	0.7666
BG12491/ywoD_at	ywoD	1.0575	0.556
BG12207/ydiJ_at	tatCY	0.6575	0.3398
BG12510/ywqF_at	ywqF	0.975	0.5066
BG10771/oppA_at	oppA	3.23	1.8342
BG11604/ypbR_1_at	ypbR	1.035	0.5946
BG12206/ydiI_at	tatAY	0.565	0.324
BG11581/yhcC_at	yhcC	2.1175	1.2384
BG12943/yflH_at	yflH	0.8525	0.5242
BG13190/yjgC_2_at	yjgC	1.2025	0.723
BG13772/yqzF_at	yqzF	0.8225	0.4996
BG10509/serA_at	serA	1.3025	1.0508
BG13026/yhdT_at	yhdT	0.8525	0.7248
BG10979/narQ_at	fdhD	1.055	0.7796
BG11579/yhcA_at	yhcA	2.04	1.4956
BG10980/narA_at	moaA	1.0175	0.7852
BG12879/yfhD_at	yfhD	0.7575	0.5756
BG12913/yfjQ_at	yfjQ	0.58	0.442
BG13871/ytkL_at	ytkL	0.495	0.3788
BG13847/ytfD_at	menC	0.8425	0.636
BG11701/yqhM_at	yqhM	0.63	0.427
BG13004/yhbJ_at	yhbJ	2.1475	1.475
BG10687/menE_at	menE	0.9525	0.6712
BG13235/ykgA_at	ykgA	1.2025	0.8428
BG13003/yhbI_at	yhbI	2.145	1.493
BG12885/yfhJ_at	yfhJ	0.59	0.4226
BG12295/yrhF_at	yrhF	1.28	0.8234
BG11756/yqkA_at	yqkA	0.9425	0.6116
BG13645/yopL_at	yopL	0.8275	0.539
BG12881/yfhF_at	yfhF	0.9225	0.6076
BG13978/yunD_at	yunD	0.4575	0.303
BG10460/hom_at	hom	1.1325	1.0028	Group B
BG11060/yhxD_at	yhxD	0.5175	0.4652
BG11742/yqjM_at	namA	1.61	1.4714
BG10461/thrC_at	thrC	1.0275	0.9736
BG11533/mcpC_at	mcpC	0.87	0.8414
BG11828/ynfC_at	ynfC	1.905	1.918
BG11407/recQ_at	recQ	0.4625	0.5232
BG10848/dat_at	ogt	0.4425	0.4826
BG11604/ypbR_2_at	ypbR	0.9375	1.0156
BG10462/thrB_at	thrB	0.7175	0.7588
BG11604/ypbR_3_at	ypbR	0.9625	1.0292
BG12920/yfkC_at	yfkC	0.66	0.7042
BG14091/yvbY_at	yvbY	0.9975	1.0434
BG12053/ydaE_at	ydaE	1.135	1.3544
BG12925/yfkI_at	yfkI	0.86	1.0266
BG12761/ycdF_at	ycdF	0.9025	1.1004
BG11945/katX_at	katX	1.0475	1.3852
BG12926/yfkJ_at	yfkJ	0.9075	1.1866
BG12929/yfkM_at	yfkM	1.175	1.5206
BG13082/yhjP_at	yhjP	0.3725	0.467
BG11605/ypbS_at	ypbS	0.455	0.6488
BG13524/yocK_at	yocK	0.6325	0.8766
BG12922/yfkE_at	yfkE	0.7	1.0574
BG13191/yjgD_at	yjgD	1.185	1.7672
BG11931/czcD_at	czcD	0.91	2.4756
BG12188/ydhK_at	ydhK	0.5575	1.385
BG11430/ypbD_at	ypbD	0.335	0.6054
BG12762/ycdG_at	ycdG	0.99	1.7642
BG19021/ykzA_at	ohrB	1.065	2.0792
BG12924/yfkH_at	yfkH	0.95	1.5628
BG11980/trkA_at	czcO	0.78	3.1288
BG13668/yoqI_at	yoqI	0.4775	1.9646
BG13666/yoqG_at	yoqG	0.4525	1.6096
BG13696/yorL_1_at	yorL	0.29	1.64
BG13738/yotE_at	yotE	0.2775	1.4364
BG13733/yosX_at	yosX	0.4175	1.9762
BG13696/yorL_at	yorL	0.165	1.2914
BG11177/yckA_at	yckA	-1.0375	-0.2624	Group C
BG11178/yckB_at	yckB	-1.0375	-0.2428
BG11052/yvyE_at	yvyE	-0.81	-0.1542
BG12225/ygaE_at	ygaE	-1.795	-0.3756
BG12583/dnaE_at	dnaE	-0.865	-0.1832
BG10797/wapA_2_at	wapA	-1.8375	-0.7182
BG10797/wapA_4_at	wapA	-1.74	-0.6716
BG10791/tenA_at	tenA	-0.5875	-0.2324
BG10951/ygxA_at	ygxA	-0.7475	-0.2986
BG10797/wapA_3_at	wapA	-1.83	-0.6954
BG11453/ypsA_at	ypsA	-0.695	-0.2618
BG10797/wapA_1_at	wapA	-1.835	-0.7604
BG10797/wapA_at	wapA	-1.885	-0.7808
BG10797/wapA_5_at	wapA	-1.8675	-0.7728
BG11840/metK_at	metK	-0.595	-0.2476
BG11482/yydI_at	yydI	-1.6675	-0.6798
BG10798/yxxG_at	yxxG	-2.08	-0.9406
BG12867/yetK_at	yetK	-1.19	-0.5232
BG14137/yvqH_at	liaH	-1.6975	-0.7334
BG11668/yqfV_at	zur	-0.9	-0.278
BG12365/yugK_at	yugK	-0.9325	-0.2818
BG12377/yukD_at	yukD	-1.82	-0.6326
BG10815/atpB_at	atpB	-0.815	-0.469
BG14167/yxzC_at	yxzC	-2.2025	-1.2552
BG11136/yxiG_at	yxiG	-2.405	-1.3098
BG13839/yteI_at	sppA	-1.095	-0.611
BG11664/yqfR_at	yqfR	-0.6025	-0.3584
BG13478/yoaG_at	yoaG	-3.2475	-1.9358
BG13674/yoqO_at	yoqO	-1.2025	-0.7214
BG19003/lctE_at	ldh	-1.645	-0.9836
BG12283/yrdC_at	yrdC	-0.5375	-0.281
BG14138/yvqI_at	liaI	-1.655	-0.8542
BG13079/yhjM_at	ntdR	-0.9975	-0.4936
BG13445/yndH_at	yndH	-0.95	-0.4656
BG13912/ytrB_at	ytrB	-0.6075	-0.3036
BG10652/rapA_at	rapA	-0.9925	-1.501
BG12992/yhaP_at	yhaP	-0.5775	-0.8128
BG10964/proA_at	proA	-0.5675	-0.6822
BG12993/yhaQ_at	yhaQ	-0.9825	-1.181
BG12353/yufR_at	maeN	-2.1725	-2.559
BG10168/srfAA_8_at	srfAA	-2.1925	-2.4904
BG12316/ysdB_at	ysdB	-1.225	-1.2972
BG12767/yceC_at	yceC	-0.28	-0.3056
BG14084/yvbK_at	yvbK	-0.98	-1.0786
BG12797/ydjF_at	pspA	-2.19	-2.2252
BG13166/yjcM_at	yjcM	-2.1175	-2.0854
BG13168/yjcO_at	yjcO	-0.545	-0.534
BG10769/spo0E_at	spo0E	-1.085	-0.711
BG11135/yxiF_at	yxiF	-2.37	-1.564
BG13450/yndN_at	fosB	-2.7175	-1.797
BG12153/ydfF_at	ydfF	-0.77	-0.5148
BG12493/ywoF_at	ywoF	-1.5675	-1.044
BG11138/yxiI_at	yxiI	-2.165	-1.4612
BG14170/yxzG_at	yxzG	-2.275	-1.5356
BG11574/ybbM_at	rsiW	-1.6425	-1.143
BG13305/ykuU_at	ykuU	-0.8475	-0.5884
BG11368/yvrN_at	yvrN	-0.965	-0.752
BG12210/yeaA_at	ydjQ	-2.3525	-1.8268
BG10620/yweA_at	yweA	-1.76	-1.3448
BG11652/yqfB_at	yqfB	-1.82	-1.3976
BG14083/yvbJ_at	yvbJ	-1.7	-1.3076
BG12087/ydbT_at	ydbT	-1.2275	-0.9116
BG11651/yqfA_at	yqfA	-1.72	-1.2852
BG13246/yknZ_at	yknZ	-2.255	-1.6846
BG12783/yczI_at	yczI	-1.2425	-0.9338
BG13444/yndG_at	yndG	-0.99	-0.743
BG13149/yjbT_at	thiG	-0.415	-0.3028
BG13179/yjdG_at	yjdG	-0.915	-0.6716
BG13216/yjoB_at	yjoB	-2.585	-1.8642
BG13243/yknW_at	yknW	-1.9225	-1.3782
BG12086/ydbS_at	ydbS	-1.0925	-0.8926
BG10947/yuxG_at	yuxG	-2.0475	-1.6466
BG13569/yokB_at	yokB	-1.1875	-0.9544
BG11573/sigW_at	sigW	-1.5775	-1.3178
BG11846/wprA_1_at	wprA	-2.2525	-1.9266
BG11846/wprA_at	wprA	-2.315	-1.9758
BG13306/ykuV_at	ykuV	-0.5275	-0.448
BG11846/wprA_2_at	wprA	-2.2775	-1.9712
BG13244/yknX_at	yknX	-2.1175	-1.859
BG12229/ygaI_at	spo0M	-1.9625	-1.8194
BG13245/yknY_at	yknY	-2.12	-1.912
BG14152/yvrP_at	yvrP	-0.97	-0.8684
BG10388/sacB_at	sacB	-0.8925	1.467
BG13617/yonD_at	yonD	-0.9425	1.51
BG11183/yckG_at	hxlA	-1.16	2.2468
BG13619/yonF_at	yonF	-0.5025	1.1666
BG10507/yqxJ_at	yqxJ	-0.9425	1.29
BG13613/yomZ_at	yomZ	-1.02	1.2888
BG10506/yqxI_at	yqxI	-0.965	1.0324
BG13610/yomW_at	yomW	-1.22	1.3066
BG13614/yonA_at	yonA	-1.045	1.1276
BG13611/yomX_at	yomX	-1.2475	1.2594
BG13609/yomV_at	yomV	-1.16	1.3102
BG13612/yomY_at	yomY	-1.1825	1.3702
BG13620/yonG_at	yonG	-0.3025	1.1722
BG12378/yukE_at	yukE	-1.5575	0.1878
BG11048/yoxD_at	yoxD	-1.2225	0.2806
BG11111/yxaI_at	yxaI	-2.5425	0.5626
BG13215/yjoA_at	yjoA	-1.0425	0.2672
BG13532/yodC_at	yodC	-1.655	0.3076
BG13146/yjbQ_at	yjbQ	-1.1025	0.3226
BG12514/ywqJ_at	ywqJ	-1.195	0.4506
BG13103/yisX_at	yisX	-0.625	0.2468
BG14157/yvzA_at	yvzA	-1.24	0.4386
BG13132/yjbC_at	yjbC	-0.9875	0.6828
BG13325/ykvW_at	zosA	-0.8375	0.6346
BG13615/yonB_at	yonB	-0.9875	0.8718
BG13616/yonC_at	yonC	-0.9275	0.5588
BG13907/ytpT_at	ytpT	-0.415	0.259
BG13752/yozE_at	yozE	-0.6775	0.3488

## Sheet: 1D
Table S1D. Real-time PCR primer sequences.
Gene	Forward Primer Sequence	Reverse Primer Sequence
fosB	GCCTGGCAGAGAACGAGATG	CCGTCAGGGTCGGTAAAATAAA
gcvPA	CGGACAAACGGAAGACGAAA	CCCTGGCTTGCAGGGTAAG
hom	TCATGAAAAATATGCGCCTAGGT	CTCATATTGCGGTCCGACAA
namA	CATATCGCGCGCAATCG	ACCGCTGACGCCTCTACAAT
ohrB	CAAATGCCAAAAAAGAAGGACAA	CTGCCGCAAAGAGCTGTTC
oppB	TCCATCGCACTTGCTTCCA	TCATGCTTGAACGGGAAAGTC
wprA	AGCTTAGTGCCGAACGGAAA	GCATATGGCGTCGCCATAG
yoaG	GGTTTTGTGGTGTATGGCCTTT	TTCTCGCTTTTTTCTGCAACTTC
yuxJ	TGTTCGGCATTACATTTCTCATG	CCGAACCGTCCCCAAAA
